# Supplementary material for: Biosystematics and Taxonomic Treatment of Three New Kengyilia Species in the Triticeae (Poaceae)
Source: Ecol Evol. 2026 Jul 23;16(7):e74040. doi: 10.1002/ece3.74040 (PMC13395575; doi:10.1002/ece3.74040)
Supplement: Supplementary file 2 — Table S1: Primers used in this study. Table S2: Thermocycling conditions for amplification of genes using the PCR. Table S3: Materials used in this study. [file ECE3-16-e74040-s001.xlsx]

## Sheet: Table S1
Table S1 The primers of GBSSI gene used in this study
Name of primers	Sequence of primer (5′–3′)	Reference
F-for	CCCAATATTTATCATGAGACTTGCA	R. J. Mason-Gamer., C. F. Weil., E. A. Kellogg., 1998. Granule-bound starch synthase: structure, function, and phylogenetic utility. Molecular Biology and Evolution 15, 1658–1673.
M-bac	CAACATTTGAATGAATCTCCACG

## Sheet: Table S2
Table. S2 Thermocycling conditions for amplification of GBSSI gene using the PCR
Protocol
1 cycle: 4 min 95 °C 35 cycles: 1 min 94 °C, 1 min 65 °C, 1.5 min 72 °C 1 cycle: 10 min72 °C

## Sheet: Table S3
Table. S3 Materials used in this study
Species	Genome symbol	Accesion No.	Origin	GenBank number
				GBSSI	chloroplast genome
Aegilops L.
Aegilops bicornis (Forsskal) Jaub. et Spach	Sb	Morrison s.n	ND	AF079265	ND
Aegilops bicornis (Forsskal) Jaub. et Spach	Sb	Cultivar Clae57	ND	ND	NC_024831
Aegilops comosa var. heldreichii (Holzm ex Nyman) Yen et J. L. Yang	M	AE 783	Balkans	ND	KY636010
Aegilops caudata L.	C	AE 1381	NE Mediterranean	ND	KY636033
Aegilops longissima Schweinf. et Mushl.	Sl	Cultivar TA1924	ND	ND	NC_024830
Aegilops mutica Boiss.	T	PI 560125	Turkey	ND	KY636075
Aegilops searsii Feldman et kislev	Ss	Cultivar TA1837	Jordan	ND	NC_024815
Aegilops sharonensis Eig	Ssh	Cultivar TA1995	Turkey	ND	NC_024816
Aegilops speltoides Tausch	S	SPE0661	ND	ND	NC_022135
Aegilops speltoides Tausch	S	Morrison s.n.	ND	AF079267	ND
Aegilops tauschii Cosson	D	Morrison s.n.	ND	AF079268	ND
Aegilops tauschii Cosson	D	AE429	United States of America	ND	NC_022133
Aegilops umbellulata Zhuk.	U	Morrison s.n.	ND	AF079269	ND
Aegilops umbellulata Zhuk.	U	AE 1070	SE Europe, SW Asia	ND	KY636056
Agropyron Gaertn.
Agropyron cristatum (L.) Gaertn.	P	C-3-6-10(1)	ND	AF079271	ND
Agropyron cristatum (L.) Gaertn.	P	PI 598628	Kazakhstan	ND	KY126307
Agropyron mongolicum Keng	P	ND	ND	AY011003	MH285848
Australopyrum (Tzvelev) Á. Löve
Australopyrum pectinatum var. retrofractum (J. W. Vickery) C. Yen et J. L. Yang	W	Crane 86146	ND	AF079272	ND
Australopyrum pectinatum var. retrofractum (J. W. Vickery) C. Yen et J. L. Yang	W	PI 533013	NEW south Wales, Australia	ND	MH331642
Campeiostachys Drobov
Campeiostachys atrata (Nevski) Y. H. Zhou, H. Q. Zhou et L. Tan	StYH	CY201201	Qinghai, China	ND	NC_061050
Campeiostachys breviaristata (Keng) C. R. Yang, H. Q. Zhang et Y. H. Zhou	StYH	CY201802	Qinghai, China	ND	MT644142
Campeiostachys breviaristata (Keng) Y. H. Zhou, H. Q. Zhang et C. R. Yang subsp. sinosubmuticus (S. L. Chen) Y. H. Zhou, H. Q. Zhang et L. Tan	StYH	ZY 19007	Tibet, China	ND	MT644146
Campeiostachys calcicola (Keng) Y. H. Zhou, H. Q. Zhang et M. Q. Deng	StYH	ND	Aba, Sichuan, China	ND	NC_066044
Campeiostachys dahurica (Turcz. ex Greseb.) J. L. Yang, B. R. Baum et Yen	StYH	ND	Inner Mongal, China	ND	MN895932
Campeiostachys dahurica (Turcz. ex Greseb.) J. L. Yang, B. R. Baum et Yen var. cylindrica (Franch.) J. L. Yang, B. R. Baum et Yen	StYH	CY201003	Inner Mongal, China	ND	MT644148
Campeiostachys dahurica (Turcz. ex Greseb.) J. L. Yang, B. R. Baum et Yen var. excelsa (Turcz. ex Greseb.) J. L. Yang, B. R. Baum et Yen	StYH	CY200902	Inner Mongal, China	ND	MT644147
Campeiostachys dahurica (Turcz. ex Greseb.) J. L. Yang, B. R. Baum et Yen var. tangutora (Nevski) J. L. Yang, B. R. Baum et Yen	StYH	ND	Inner Monggol, China	ND	MK775254
Campeiostachys dahurica (Turcz. ex Greseb.) J. L. Yang, B. R. Baum et Yen var. violea X. Y. Pan, D. D. Wu et Y. H. Zhou	StYH	CY201203	Inner Mongal, China	ND	MT644149
Campeiostachys kamoji (Ohwi) J. L. Yang, B. R. Baum et Yen	StYH	ND	Sichuan, China	ND	MT937179
Campeiostachys nutans (Griseb.) J. L. Yang, B. R. Baum et C. Yen	StYH	ND	Tibet, China	ND	NC_058918
Campeiostachys purpuraristata (C. P. Wang & H. L. Yang) Y. H. Zhou, H. Q. Zhang et W. H. Chen	StYH	ZY 15008	Inner Mongal, China	ND	NC_063547
Crithopsis Jaub. & Spach
Crithopsis delileana (Schult.) Roshev.	K	ND	Greece	ND	MH285849
Dasypyrum (Cosson & Durieu) T. Durand
Dasypyrum villosum (L.) Candargy	V	PI 251478	ND	AF079274	ND
Dasypyrum villosum (L.) Candargy	V	W6 7264	Greece	ND	MH285850
Douglasdeweya C. Yen, J. L Yang et B. R. Baum
Douglasdeweya deweyi (K. B. Jensen, S. L. Hatch & J. K. Wipff) C. Yen, J. L. Yang et B. R. Baum	StP	PI 502264	Russia	ND	MK775249
Elymus L.
Elymus hystrix (L.) Goulden	StH	PI 372546	ND	ND	NC_058749
Elymus repens L.	StStH	ND	ND	ND	NC_058753
Elymus sibiricus L.	StH	PI372541	China	ND	MK775250
Elymus trachycaulus (Link) Gould ex Shinmers	StH	ND	New England	ND	MT106332
Eremopyrum (Ledeb.) Jaub. & Spach
Eremopyrum bonaepartis (Sprengel) Nevski	FFs	H5569(1)	ND	AF079275	ND
Eremopyrum distans (C. Koch) Nevski	F	TA 2229	Xinjiang, China	ND	MH285851
Eremopyrum tririceum (Gaertn.) Nevski	Xe	Y 206	Afghanistun	ND	MH285852
Henrardia C. E. Hubbard
Henradia persica (Bioss.) C. E. Hubbard	O	ND	Iran	ND	MH285853
Heteranthelium Hochst.
Heteranthelium piliferum (Banks et Solander) Hochst.	Q	PI 401352	Iran	ND	MH285854
Hordeum L.
Hordeum bogdanii Wilensky	H	ND	ND	AB154358	ND
Hordeum bogdanii Wilensky	H	PI 531761	Xinjiang, China	ND	MH331641
Hordeum jubatum L.	HHst	KM974741	Canada. Yukon
Hordeum vulgare L.	I	ND	ND	AB087716	ND
Hordeum vulgare L.	I	ND	ND	ND	EF115541
Hordeum vulgare var. spontaneum (C. Koch) Koern.	I	ND	Mediterranean	ND	KC912689
Kengyilia Yen et J. L Yang
Kengyilia alatavica (Drob.) J. L. Yang, C. Yen et B. R. Baum	StYP	PI 499588	Kazakhstan	ND	MN703658
Kengyilia batalinii (Krasn.) J. L. Yang, C. Yen et B. R. Baum	StYP	PI 547361	Kyrgyzstan	ND	MK775255
Kengyilia changduensis C. B. Zhang, H. Q. Zhang et Y. H. Zhou	？	24925-2	Changdu, Tibet, China	C_AA103999.1*	C_AA104137.1*
Kengyilia changduensis C. B. Zhang, H. Q. Zhang et Y. H. Zhou	？	24925-2	Changdu, Tibet, China	C_AA104000.1*	ND
Kengyilia changduensis C. B. Zhang, H. Q. Zhang et Y. H. Zhou	？	24925-2	Changdu, Tibet, China	C_AA104001.1*	ND
Kengyilia dingqinensis Y. H. Zhou, D. D. Wu et X. Y. Pan	？	24925-7	Changdu, Tibet, China	C_AA104002.1*	C_AA104138.1*
Kengyilia dingqinensis Y. H. Zhou, D. D. Wu et X. Y. Pan	？	24925-7	Changdu, Tibet, China	C_AA104003.1*	ND
Kengyilia dingqinensis Y. H. Zhou, D. D. Wu et X. Y. Pan	？	24925-7	Changdu, Tibet, China	C_AA104004.1*	ND
Kengyilia grandiglumis (Keng) J. L. Yang, C. Yen et B. R. Baum	StYP	ZY 17041	Qinghai, China	ND	MN703664
Kengyilia hirsuta (Keng) J. L. Yang, C. Yen et B. R. Baum	StYP	W6 22131	Xinjiang, China	ND	MN703659
Kengyilia kokonorica (Keng) J. L. Yang, C. Yen et B. R. Baum	StYP	Y 2880	Qinghai, China	ND	MN703660
Kengyilia laxiflora (Keng) J. L. Yang, C. Yen et B. R. Baum	StYP	ZY 17040	Qinghai, China	ND	MN703666
Kengyilia melanthera (Keng) J. L. Yang, C. Yen et B. R. Baum	StYP	ZY 3042	Sichuan, China	ND	MN703667
Kengyilia melanthera (Keng) J. L. Yang, C. Yen et B. R. Baum	StYP	ND	ND	FJ602066	ND
Kengyilia melanthera (Keng) J. L. Yang, C. Yen et B. R. Baum	StYP	ND	ND	FJ602065	ND
Kengyilia melanthera (Keng) J. L. Yang, C. Yen et B. R. Baum	StYP	PI 639856	ND	C_AA103996.1*	ND
Kengyilia mutica (Keng) J. L. Yang, C. Yen et B. R. Baum	StYP	PI 531653	Qinghai, China	ND	MN703661
Kengyilia rigidula (Keng) J. L. Yang, C. Yen et B. R. Baum	StYP	ZY 17046	Gansu, China	ND	MN703665
Kengyilia rigidula (Keng) J. L. Yang, C. Yen et B. R. Baum	StYP	ND	ND	FJ602068	ND
Kengyilia rigidula (Keng) J. L. Yang, C. Yen et B. R. Baum	StYP	ND	ND	FJ602067	ND
Kengyilia stenachyra (Keng) J. L. Yang, C. Yen et B. R. Baum	StYP	Y 2723	Gansu, China	ND	MN703663
Kengyilia thoroldiana (Dliver) J. L. Yang, C. Yen et B. R. Baum	StYP	ZY 17047	Qinghai, China	ND	MN703662
Kengyilia tibetica Y. H. Zhou, C. B. Zhang et D. D. Wu	？	24925-12	Changdu, Tibet, China	C_AA103995.1*	C_AA104136.1*
Kengyilia tibetica Y. H. Zhou, C. B. Zhang et D. D. Wu	？	24925-12	Changdu, Tibet, China	C_AA103997.1*	ND
Kengyilia tibetica Y. H. Zhou, C. B. Zhang et D. D. Wu	？	24925-12	Changdu, Tibet, China	C_AA103998.1*	ND
Lophopyrum Á. Löve
Lophopyrum bessarabicum (Savul. & Rayss) C. Yen et J. L. Yang	Eb	PI 531711	ND	AF079283	ND
Lophopyrum bessarabicum (Savul. & Rayss) C. Yen et J. L. Yang	Eb	PI 531712	Estonia	ND	MH331639
Lophopyrum elongatum (Host) Á. Löve	Ee	PI 531719	ND	AF079284	ND
Lophopyrum elongatum (Host) Á. Löve	Ee	PI 531718	St. Angulf, France	ND	MH331643
Psathyrostachys Nevski
Psathyrostachys huashanica Keng ex P. C. Kuo	Ns	ZY3157	shaanxi, China	ND	MW628905
Psathyrostachys juncea (Fisch) Nevski	Ns	PI 206684	ND	AF079280	ND
Psathyrostachys juncea (Fisch) Nevski	Ns	PI 430871	Former Soviet Union	ND	MH331640
Peridictyon O. Seberg, S. Fredriksen et C. Baden
Peridictyon sanctum (Janka) Seberg, Fred. et Baden	Xp	KJ 248(1)	ND	AF079278	ND
Pseudoroegneria (Nevski) Á. Löve
Pseudoroegneria alashanica (Keng) C. Yen et J. L. Yang	StSt	ND	Inner Monggol, China	ND	OL444890
Pseudoroegneria cognata (Hack.) Á. Löve	St	GRA 1308	SW Asia, West Himalaya	ND	KY636117
Pseudoroegneria libanotica (Hack.) Á. Löve	St	ND	ND	AY360824	ND
Pseudoroegneria libanotica (Hack.) Á. Löve	St	PI 228392	Iran	ND	KX822019
Pseudoroegneria spicata (Pursh) Á. Löve	St	PI 232117	ND	AF079281	ND
Pseudoroegneria spicata (Pursh) Á. Löve	St	PI 632532	Utah United States	ND	KY636118
Pseudoroegneria spicata (Pursh) Á. Löve	St	PI 232134	Wyoming United States	ND	MH285855
Pseudoroegneria spicata (Pursh) Á. Löve	St	PI 232117	ND	AF079281	ND
Pseudoroegneria stipiflolia (Czern. ex Nevski) Á. Löve	St	PI 325181	Stavropol Russian Federation	ND	KY636121
Pseudoroegneria strigosa (M. Bieb.) Á. Löve	St	ND	ND	AY360823
Pseudoroegneria strigosa (M. Bieb.) Á. Löve	St	ND	Russian Federation	ND	KY636126
Pseudoroegneria tauri (Boiss. et Bal.) Á. Löve	St	ND	ND	EU282326	ND
Pseudoroegneria tauri (Boiss. et Bal.) Á. Löve	St	PI 401333	Iran	ND	KY636131
Roegneria C. Koch
Roegneria abolinii (Drob.) Nevski	StY	ND	ND	AJ628848	ND
Roegneria abolinii (Drob.) Nevski	StY	ND	ND	AJ628847	ND
Roegneria antiqua (Nevski) J. L. Yang, B. R. Baum et C. Yen	StY	ND	ND	GQ847711	ND
Roegneria antiqua (Nevski) J. L. Yang, B. R. Baum et C. Yen	StY	ND	ND	GQ847712	ND
Roegneria caucasica C. Koch	StY	ND	ND	GQ847719	ND
Roegneria caucasica C. Koch	StY	ND	ND	GQ847720	ND
Roegneria ciliaris (Trin.) Nevski	StY	ND	ND	MT326219	ND
Roegneria ciliaris (Trin.) Nevski	StY	ND	ND	MT326226	ND
Roegneria ciliaris (Trin.) Nevski	StY	ZY 11004	Sichuan, China	ND	MK775252
Roegneria gmelinii (Ledeb.) Kitag.	StY	ND	ND	GQ847726	ND
Roegneria gmelinii (Ledeb.) Kitag.	StY	ND	ND	ND	NC_066043
Roegneria grandis Keng	StY	ZY 3189	Shanxi, China	ND	MN703669
Roegneria longearistata (Boiss.) Drob.	StY	Y 0698	China	ND	MN703670
Roegneria pendulina Neviski	StY	ND	ND	GQ847731	ND
Roegneria pendulina Neviski	StY	ND	shaanxi, China	GQ847732	ND
Roegneria pendulina Neviski	StY	ND	ND	ND	NC_066045
Roegneria stricta Keng	StY	ND	Gansu, China	ND	NC_066042
Roegneria yenchiana X. Fan et L. N. Sha	StY	ND	ND	OP750043	ND
Roegneria yenchiana X. Fan et L. N. Sha	StY	ND	ND	OP750047	ND
Secale L.
Secale cereale L.	R	ND	ND	ND	KC912691
Secale montanum Guss.	R	PI 440654	ND	AF079282	ND
Taeniatherum Nevski
Taeniatherum caput-medusum (L.) Nevski	Ta	PI 220591	Afghanistan	ND	MH285856
Trichopyrum Á. Löve
Trichopyrum caespitosum (C. Koch) C. Yen et J. L. Yang	StE	PI 547311	Russian Federation	ND	MK775251
Trichopyrum intermedium (Host) Barkworth et D.R.Dewey	StEE	PI 634506	ND	ND	NC_049153
Triticum L.
Triticum monococcum L.	Am	PI 2214134	ND	AF079286	ND
Triticum monococcum L.	Am	ND	ND	ND	LC005977
Triticum monococcum var. boeoticm (Boiss.) Kneuk.	Am	ND	ND	ND	KC912692
Triticum urartu Tum. ex Gandilyan	A	ND	ND	AF079287	ND
Triticum urartu Tum. ex Gandilyan	A	PI 428335	Béqaa Lebanon	ND	KJ614411
Brachypodium Beauv.
Brachypodium distachyon (L) P. Beauv.	ND	cultivar Bd21	ND	ND	EU325680
Bromus L.
Bromus catharticus Vahl.	ND	ND	ND	DQ157055	ND
Note: †. “*” Data from the results of present study and submitted in the GenBank (http://www.ncbi.nlm.nih.gov) or GenBase (https://ngdc.cncb.ac.cn/genbase/). ‡. “ND” Materials do not have a GenBank or GenBase number.
